# Supplementary material for: Enterococcal Infections the First Year after Liver Transplantation—A Prospective Cohort Study
Source: Microorganisms. 2021 Aug 15;9(8):1740. doi: 10.3390/microorganisms9081740 (PMC8400967; doi:10.3390/microorganisms9081740)
Supplement: Supplementary file 1 [file microorganisms-09-01740-s001.zip]

Archive with 1 entries (1 files):
- microorganisms-1316825-supplementary.pdf
